# Supplementary material for: Machine Learning for Neural Decoding
Source: eNeuro. 2020 Aug 27;7(4):ENEURO.0506-19.2020. doi: 10.1523/ENEURO.0506-19.2020 (PMC7470933; doi:10.1523/ENEURO.0506-19.2020)
Supplement: Extended Data 1 — Supplementary Code Package. Download Extended Data 1, ZIP file. [file enu-eN-MNT-0506-19-s04.zip]

Archive with 38 entries (34 files):
- Neural_Decoding-master/
- Neural_Decoding-master/.gitignore
- Neural_Decoding-master/Example_format_data.ipynb
- Neural_Decoding-master/Example_hyperparam_opt.ipynb
- Neural_Decoding-master/Examples_all_decoders.ipynb
- Neural_Decoding-master/Examples_hippocampus/
- Neural_Decoding-master/Examples_hippocampus/Example_format_data_hc.ipynb
- Neural_Decoding-master/Examples_hippocampus/Examples_decoders_hc.ipynb
- Neural_Decoding-master/Examples_hippocampus/Examples_kf_decoder_hc.ipynb
- Neural_Decoding-master/Examples_hippocampus/Examples_naivebayes_decoder_hc.ipynb
- Neural_Decoding-master/Examples_kf_decoder.ipynb
- Neural_Decoding-master/LICENSE
- Neural_Decoding-master/Neural_Decoding/
- Neural_Decoding-master/Neural_Decoding/__init__.py
- Neural_Decoding-master/Neural_Decoding/decoders.py
- Neural_Decoding-master/Neural_Decoding/metrics.py
- Neural_Decoding-master/Neural_Decoding/preprocessing_funcs.py
- Neural_Decoding-master/Paper_code/
- Neural_Decoding-master/Paper_code/BayesDecoder_FullData.ipynb
- Neural_Decoding-master/Paper_code/Ensemble_FullData.ipynb
- Neural_Decoding-master/Paper_code/Hyperparameter_Sensitivity.ipynb
- Neural_Decoding-master/Paper_code/KF_BinSize.ipynb
- Neural_Decoding-master/Paper_code/KF_DataAmt.ipynb
- Neural_Decoding-master/Paper_code/KF_FewNeurons.ipynb
- Neural_Decoding-master/Paper_code/KF_FullData.ipynb
- Neural_Decoding-master/Paper_code/ManyDecoders_BinSize.ipynb
- Neural_Decoding-master/Paper_code/ManyDecoders_DataAmt.ipynb
- Neural_Decoding-master/Paper_code/ManyDecoders_FewNeurons.ipynb
- Neural_Decoding-master/Paper_code/ManyDecoders_FullData.ipynb
- Neural_Decoding-master/Paper_code/Plot_Results_BinSize.ipynb
- Neural_Decoding-master/Paper_code/Plot_Results_FewNeurons.ipynb
- Neural_Decoding-master/Paper_code/Plot_Results_FullData.ipynb
- Neural_Decoding-master/Paper_code/Plot_Results_Hyperparams.ipynb
- Neural_Decoding-master/Paper_code/Plot_Results_LimitedData.ipynb
- Neural_Decoding-master/README.md
- Neural_Decoding-master/central_concepts_in_ML_for_decoding.ipynb
- Neural_Decoding-master/requirements.txt
- Neural_Decoding-master/setup.py
