# Supplementary material for: Machine Learning for Neural Decoding
Source: eNeuro. 2020 Aug 27;7(4):ENEURO.0506-19.2020. doi: 10.1523/ENEURO.0506-19.2020 (PMC7470933; doi:10.1523/ENEURO.0506-19.2020)
Supplement: Extended Data 1 — Supplementary Code Package. Download Extended Data 1, ZIP file. [file enu-eN-MNT-0506-19-s04.zip › Neural_Decoding-master/Examples_hippocampus/Example_format_data_hc.ipynb]

# %% [markdown]
# Example of correctly formatting data

For use in decoding (see "Examples_decoders_hc" and "Examples_kf_decoder_hc"), we need the following format of inputs:
- Neural data should be a matrix of size "number of time bins" x "number of neurons", where each entry is the firing rate of a given neuron in a given time bin
- The output you are decoding should be a matrix of size "number of time bins" x "number of features you are decoding"

In this example, we load Matlab data that contains 
- The spike times of all neurons. In Matlab, "spike_times" is a cell of size "number of neurons" x 1. Within spike_times{i} is a vector containing all the spike times of neuron i.
- A continuous stream of the output variables. In this example, we are aiming to decode position. In Matlab, "pos" is a matrix of size "number of recorded time points" x 2 (x and y positions were recorded) that contains the x and y position components at all time points. Time points that were not recorded have NaN values. "pos_times" is a vector that states the time at all recorded time points. 

We will put this data in the format described above, with the help of the functions "bin_spikes" and "bin_output" that are in the file "preprocessing_funcs.py"


# %% [markdown]
## Import packages and functions
Note that you may need to specify the path below

# %% [code]
###Import standard packages###
import numpy as np
from scipy import io
import sys

###Import functions for binning data for preprocessing###
from Neural_Decoding.preprocessing_funcs import bin_spikes
from Neural_Decoding.preprocessing_funcs import bin_output

# %% [markdown]
## Load Data
The data for this example can be downloaded at this [link](https://www.dropbox.com/s/94dhsgnx2cfs3jx/hc_data_raw.mat?dl=0)

It is the hc-2 dataset from [crcns](https://crcns.org/data-sets/hc/hc-2). Specifically, we use the dataset "ec014.333" 

# %% [code]
###Load Data###
folder='' #ENTER THE FOLDER THAT YOUR DATA IS IN
# folder='/home/jglaser/Data/DecData/' 
data=io.loadmat(folder+'hc_data_raw.mat')
spike_times=data['spike_times'] #Load spike times of all neurons
pos=data['pos'] #Load x and y positions
pos_times=data['pos_times'][0] #Load times at which positions were recorded

# %% [markdown]
## User Inputs

# %% [code]
dt=.2 #Size of time bins (in seconds)
t_start=pos_times[0] #Time to start extracting data - here the first time position was recorded
t_end=5608 #pos_times[-1] #Time to finish extracting data - when looking through the dataset, the final position was recorded around t=5609, but the final spikes were recorded around t=5608
downsample_factor=1 #Downsampling of output (to make binning go faster). 1 means no downsampling.

# %% [markdown]
## Put data in binned format

# %% [code]
#When loading the Matlab cell "spike_times", Python puts it in a format with an extra unnecessary dimension
#First, we will put spike_times in a cleaner format: an array of arrays
spike_times=np.squeeze(spike_times)
for i in range(spike_times.shape[0]):
    spike_times[i]=np.squeeze(spike_times[i])

# %% [code]
###Preprocessing to put spikes and output in bins###

#Bin neural data using "bin_spikes" function
neural_data=bin_spikes(spike_times,dt,t_start,t_end)

#Bin output (position) data using "bin_output" function
pos_binned=bin_output(pos,pos_times,dt,t_start,t_end,downsample_factor)

# %% [markdown]
## Save Data

# %% [code]
import pickle

data_folder='' #FOLDER YOU WANT TO SAVE THE DATA TO
# data_folder='/home/jglaser/Data/DecData/' 

with open(data_folder+'example_data_hc.pickle','wb') as f:
    pickle.dump([neural_data,pos_binned],f)

# %% [code]
