# Supplementary material for: Machine Learning for Neural Decoding
Source: eNeuro. 2020 Aug 27;7(4):ENEURO.0506-19.2020. doi: 10.1523/ENEURO.0506-19.2020 (PMC7470933; doi:10.1523/ENEURO.0506-19.2020)
Supplement: Extended Data 1 — Supplementary Code Package. Download Extended Data 1, ZIP file. [file enu-eN-MNT-0506-19-s04.zip › Neural_Decoding-master/Examples_hippocampus/Examples_kf_decoder_hc.ipynb]

# %% [markdown]
# Example of Kalman Filter decoders

This example is similar to those shown in "Examples_all_decoders."
However, there is some preprocessing is different for the Kalman, so we have made a separate notebook.

In this example notebook, we:
1. Import the necessary packages
2. Load a data file (spike trains and outputs we are predicting)
3. Preprocess the data
4. Run the decoders and print the goodness of fit
5. Plot example decoded outputs

# %% [markdown]
## 1. Import Packages

Below, we import both standard packages, and functions from the accompanying .py files

Note that you may need to specify the path below

# %% [code]
#Import standard packages
import numpy as np
import matplotlib.pyplot as plt
%matplotlib inline
from scipy import io
from scipy import stats
import pickle
import sys

#Import metrics
from Neural_Decoding.metrics import get_R2
from Neural_Decoding.metrics import get_rho

#Import decoder functions
from Neural_Decoding.decoders import KalmanFilterDecoder

# %% [markdown]
## 2. Load Data
The data for this example can be downloaded at this [link](https://www.dropbox.com/s/e9mul73ur9omu5f/example_data_hc.pickle?dl=0).

It is the hc-2 dataset from [crcns](https://crcns.org/data-sets/hc/hc-2). Specifically, we use the dataset "ec014.333" 


The data that we load is in the format described below. We have another example notebook, "Example_format_data_hc", that may be helpful towards putting the data in this format.

Neural data should be a matrix of size "number of time bins" x "number of neurons", where each entry is the firing rate of a given neuron in a given time bin

The output you are decoding should be a matrix of size "number of time bins" x "number of features you are decoding"

# %% [code]
folder='' #ENTER THE FOLDER THAT YOUR DATA IS IN
# folder='/home/jglaser/Data/DecData/' 
# folder='/Users/jig289/Dropbox/Public/Decoding_Data/'

with open(folder+'example_data_hc.pickle','rb') as f:
#     neural_data,pos_binned=pickle.load(f,encoding='latin1') #If using python 3
    neural_data,pos_binned=pickle.load(f) #If using python 2

# %% [markdown]
## 3. Preprocess Data

# %% [markdown]
### 3A. User Inputs
The user can define what time period to use spikes from (with respect to the output).

# %% [code]
lag=0 #What time bin of spikes should be used relative to the output
#(lag=-1 means use the spikes 1 bin before the output)

# %% [markdown]
### 3B. Format Covariates

# %% [markdown]
#### Format Input

# %% [code]
#Remove neurons with too few spikes in HC dataset
nd_sum=np.nansum(neural_data,axis=0) #Total number of spikes of each neuron
rmv_nrn=np.where(nd_sum<100) #Find neurons who have less than 100 spikes total
neural_data=np.delete(neural_data,rmv_nrn,1) #Remove those neurons

# %% [code]
#The covariate is simply the matrix of firing rates for all neurons over time
X_kf=neural_data

# %% [markdown]
#### Format Output

# %% [code]
#For the Kalman filter, we use the position, velocity, and acceleration as outputs
#Ultimately, we are only concerned with the goodness of fit of position (for this dataset)
#But using them all as covariates helps performance

#We now determine velocity
temp=np.diff(pos_binned,axis=0)
vels_binned=np.concatenate((temp,temp[-1:,:]),axis=0)

#We now determine acceleration
temp2=np.diff(vels_binned,axis=0)
acc_binned=np.concatenate((temp2,temp2[-1:,:]),axis=0)

y_kf=np.concatenate((pos_binned,vels_binned,acc_binned),axis=1)

# %% [code]
#Remove time bins with no output (y value)
rmv_time=np.where(np.isnan(y_kf[:,0]) | np.isnan(y_kf[:,1]))
X_kf=np.delete(X_kf,rmv_time,0)
y_kf=np.delete(y_kf,rmv_time,0)

# %% [markdown]
### 3C. Take lag into account

# %% [code]
num_examples=X_kf.shape[0]

#Re-align data to take lag into account
if lag<0:
    y_kf=y_kf[-lag:,:]
    X_kf=X_kf[0:num_examples+lag,:]
if lag>0:
    y_kf=y_kf[0:num_examples-lag,:]
    X_kf=X_kf[lag:num_examples,:]

# %% [markdown]
### 3D. Split into training/testing/validation sets
Note that parameters should be setting using a separate validation set. 
Then, the goodness of fit should be be tested on a testing set (separate from the training and validation sets).

# %% [markdown]
### User Options

# %% [code]
#Set what part of data should be part of the training/testing/validation sets
#Note that there was a long period of no movement after about 80% of recording, so I did not use this data.
training_range=[0, 0.5]
valid_range=[0.5,0.65]
testing_range=[0.65, 0.8]

# %% [markdown]
### Split Data: For KF

# %% [code]
#Number of examples after taking into account bins removed for lag alignment
num_examples_kf=X_kf.shape[0]
        
#Note that each range has a buffer of 1 bin at the beginning and end
#This makes it so that the different sets don't include overlapping data
training_set=np.arange(np.int(np.round(training_range[0]*num_examples_kf))+1,np.int(np.round(training_range[1]*num_examples_kf))-1)
testing_set=np.arange(np.int(np.round(testing_range[0]*num_examples_kf))+1,np.int(np.round(testing_range[1]*num_examples_kf))-1)
valid_set=np.arange(np.int(np.round(valid_range[0]*num_examples_kf))+1,np.int(np.round(valid_range[1]*num_examples_kf))-1)

#Get training data
X_kf_train=X_kf[training_set,:]
y_kf_train=y_kf[training_set,:]

#Get testing data
X_kf_test=X_kf[testing_set,:]
y_kf_test=y_kf[testing_set,:]

#Get validation data
X_kf_valid=X_kf[valid_set,:]
y_kf_valid=y_kf[valid_set,:]

# %% [markdown]
### 3E. Preprocessing: Normalization and zero-centering
We normalize (z_score) the inputs and zero-center the outputs.
Parameters for z-scoring (mean/std.) should be determined on the training set only, and then these z-scoring parameters are also used on the testing and validation sets.

# %% [code]
#Z-score inputs 
X_kf_train_mean=np.nanmean(X_kf_train,axis=0)
X_kf_train_std=np.nanstd(X_kf_train,axis=0)
X_kf_train=(X_kf_train-X_kf_train_mean)/X_kf_train_std
X_kf_test=(X_kf_test-X_kf_train_mean)/X_kf_train_std
X_kf_valid=(X_kf_valid-X_kf_train_mean)/X_kf_train_std

#Zero-center outputs
y_kf_train_mean=np.mean(y_kf_train,axis=0)
y_kf_train=y_kf_train-y_kf_train_mean
y_kf_test=y_kf_test-y_kf_train_mean
y_kf_valid=y_kf_valid-y_kf_train_mean

# %% [markdown]
## 4. Run Decoder
Note that in this example, we are evaluating the model fit on the validation set

# %% [markdown]
### Kalman Filter

# %% [code]
#Declare model
model_kf=KalmanFilterDecoder(C=5) #There is one optional parameter (see ReadMe)

#Fit model
model_kf.fit(X_kf_train,y_kf_train)

#Get predictions
y_valid_predicted_kf=model_kf.predict(X_kf_valid,y_kf_valid)

#Get metrics of fit (see read me for more details on the differences between metrics)
#First I'll get the R^2
R2_kf=get_R2(y_kf_valid,y_valid_predicted_kf)
print('R2:',R2_kf[0:2]) #I'm just printing the R^2's of the 1st and 2nd entries that correspond to the positions
#Next I'll get the rho^2 (the pearson correlation squared)
rho_kf=get_rho(y_kf_valid,y_valid_predicted_kf)
print('rho2:',rho_kf[0:2]**2) #I'm just printing the rho^2's of the 1st and 2nd entries that correspond to the positions

# %% [markdown]
## 5. Make Plots

# %% [code]
#As an example, I plot an example 3000 values of the x position (column index 0), both true and predicted with the Kalman filter
#Note that I add back in the mean value, so that both true and predicted values are in the original coordinates
fig_x_kf=plt.figure()
plt.plot(y_kf_valid[2000:5000,0]+y_kf_train_mean[0],'b')
plt.plot(y_valid_predicted_kf[2000:5000,0]+y_kf_train_mean[0],'r')
#Save figure
# fig_x_kf.savefig('x_position_decoding.eps')

# %% [code]
