# Supplementary material for: Machine Learning for Neural Decoding
Source: eNeuro. 2020 Aug 27;7(4):ENEURO.0506-19.2020. doi: 10.1523/ENEURO.0506-19.2020 (PMC7470933; doi:10.1523/ENEURO.0506-19.2020)
Supplement: Extended Data 1 — Supplementary Code Package. Download Extended Data 1, ZIP file. [file enu-eN-MNT-0506-19-s04.zip › Neural_Decoding-master/Examples_kf_decoder.ipynb]

# %% [markdown]
# Example of Kalman Filter decoders

This example is similar to those shown in "Examples_all_decoders."
However, there is some preprocessing is different for the Kalman, so we have made a separate notebook.

In this example notebook, we:
1. Import the necessary packages
2. Load a data file (spike trains and outputs we are predicting)
3. Preprocess the data
4. Run the decoders and print the goodness of fit
5. Plot example decoded outputs

# %% [markdown]
## 1. Import Packages

Below, we import both standard packages, and functions from the accompanying .py files

# %% [code]
#Import standard packages
import numpy as np
import matplotlib.pyplot as plt
%matplotlib inline
from scipy import io
from scipy import stats
import pickle

# If you would prefer to load the '.h5' example file rather than the '.pickle' example file. You need the deepdish package
# import deepdish as dd 

#Import metrics
from Neural_Decoding.metrics import get_R2
from Neural_Decoding.metrics import get_rho

#Import decoder functions
from Neural_Decoding.decoders import KalmanFilterDecoder

# %% [markdown]
## 2. Load Data
The data for this example can be downloaded at this [link](https://www.dropbox.com/sh/n4924ipcfjqc0t6/AACPWjxDKPEzQiXKUUFriFkJa?dl=0&preview=example_data_s1.pickle). It was recorded by Raeed Chowdhury from Lee Miller's lab at Northwestern.

The data that we load is in the format described below. We have another example script, "neural_preprocessing.py" that may be helpful towards putting the data in this format.

Neural data should be a matrix of size "number of time bins" x "number of neurons", where each entry is the firing rate of a given neuron in a given time bin

The output you are decoding should be a matrix of size "number of time bins" x "number of features you are decoding"

# %% [code]
folder='' #ENTER THE FOLDER THAT YOUR DATA IS IN
# folder='/home/jglaser/Data/DecData/' 

with open(folder+'example_data_s1.pickle','rb') as f:
#     neural_data,vels_binned=pickle.load(f,encoding='latin1') #If using python 3
    neural_data,vels_binned=pickle.load(f)
    
# #If you would prefer to load the '.h5' example file rather than the '.pickle' example file.
# data=dd.io.load(folder+'example_data_s1.h5')
# neural_data=data['neural_data']
# vels_binned=data['vels_binned']

# %% [markdown]
## 3. Preprocess Data

# %% [markdown]
### 3A. User Inputs
The user can define what time period to use spikes from (with respect to the output).

# %% [code]
lag=0 #What time bin of spikes should be used relative to the output
#(lag=-1 means use the spikes 1 bin before the output)

# %% [markdown]
### 3B. Format Covariates

# %% [markdown]
#### Format Input

# %% [code]
#The covariate is simply the matrix of firing rates for all neurons over time
X_kf=neural_data

# %% [markdown]
#### Format Output

# %% [code]
#For the Kalman filter, we use the position, velocity, and acceleration as outputs
#Ultimately, we are only concerned with the goodness of fit of velocity (for this dataset)
#But using them all as covariates helps performance

#We will now determine position
pos_binned=np.zeros(vels_binned.shape) #Initialize 
pos_binned[0,:]=0 #Assume starting position is at [0,0]
#Loop through time bins and determine positions based on the velocities
for i in range(pos_binned.shape[0]-1): 
    pos_binned[i+1,0]=pos_binned[i,0]+vels_binned[i,0]*.05 #Note that .05 is the length of the time bin
    pos_binned[i+1,1]=pos_binned[i,1]+vels_binned[i,1]*.05

#We will now determine acceleration    
temp=np.diff(vels_binned,axis=0) #The acceleration is the difference in velocities across time bins 
acc_binned=np.concatenate((temp,temp[-1:,:]),axis=0) #Assume acceleration at last time point is same as 2nd to last

#The final output covariates include position, velocity, and acceleration
y_kf=np.concatenate((pos_binned,vels_binned,acc_binned),axis=1)

# %% [markdown]
### 3C. Take lag into account

# %% [code]
num_examples=X_kf.shape[0]

#Re-align data to take lag into account
if lag<0:
    y_kf=y_kf[-lag:,:]
    X_kf=X_kf[0:num_examples+lag,:]
if lag>0:
    y_kf=y_kf[0:num_examples-lag,:]
    X_kf=X_kf[lag:num_examples,:]

# %% [markdown]
### 3D. Split into training/testing/validation sets
Note that parameters should be setting using a separate validation set. 
Then, the goodness of fit should be be tested on a testing set (separate from the training and validation sets).

# %% [markdown]
### User Options

# %% [code]
#Set what part of data should be part of the training/testing/validation sets
training_range=[0, 0.7]
testing_range=[0.7, 0.85]
valid_range=[0.85,1]

# %% [markdown]
### Split Data: For KF

# %% [code]
#Number of examples after taking into account bins removed for lag alignment
num_examples_kf=X_kf.shape[0]
        
#Note that each range has a buffer of 1 bin at the beginning and end
#This makes it so that the different sets don't include overlapping data
training_set=np.arange(np.int(np.round(training_range[0]*num_examples_kf))+1,np.int(np.round(training_range[1]*num_examples_kf))-1)
testing_set=np.arange(np.int(np.round(testing_range[0]*num_examples_kf))+1,np.int(np.round(testing_range[1]*num_examples_kf))-1)
valid_set=np.arange(np.int(np.round(valid_range[0]*num_examples_kf))+1,np.int(np.round(valid_range[1]*num_examples_kf))-1)

#Get training data
X_kf_train=X_kf[training_set,:]
y_kf_train=y_kf[training_set,:]

#Get testing data
X_kf_test=X_kf[testing_set,:]
y_kf_test=y_kf[testing_set,:]

#Get validation data
X_kf_valid=X_kf[valid_set,:]
y_kf_valid=y_kf[valid_set,:]

# %% [markdown]
### 3E. Preprocessing: Normalization and zero-centering
We normalize (z_score) the inputs and zero-center the outputs.
Parameters for z-scoring (mean/std.) should be determined on the training set only, and then these z-scoring parameters are also used on the testing and validation sets.

# %% [code]
#Z-score inputs 
X_kf_train_mean=np.nanmean(X_kf_train,axis=0)
X_kf_train_std=np.nanstd(X_kf_train,axis=0)
X_kf_train=(X_kf_train-X_kf_train_mean)/X_kf_train_std
X_kf_test=(X_kf_test-X_kf_train_mean)/X_kf_train_std
X_kf_valid=(X_kf_valid-X_kf_train_mean)/X_kf_train_std

#Zero-center outputs
y_kf_train_mean=np.mean(y_kf_train,axis=0)
y_kf_train=y_kf_train-y_kf_train_mean
y_kf_test=y_kf_test-y_kf_train_mean
y_kf_valid=y_kf_valid-y_kf_train_mean

# %% [markdown]
## 4. Run Decoder
Note that in this example, we are evaluating the model fit on the validation set

# %% [markdown]
### Kalman Filter

# %% [code]
#Declare model
model_kf=KalmanFilterDecoder(C=1) #There is one optional parameter that is set to the default in this example (see ReadMe)

#Fit model
model_kf.fit(X_kf_train,y_kf_train)

#Get predictions
y_valid_predicted_kf=model_kf.predict(X_kf_valid,y_kf_valid)

#Get metrics of fit (see read me for more details on the differences between metrics)
#First I'll get the R^2
R2_kf=get_R2(y_kf_valid,y_valid_predicted_kf)
print('R2:',R2_kf[2:4]) #I'm just printing the R^2's of the 3rd and 4th entries that correspond to the velocities
#Next I'll get the rho^2 (the pearson correlation squared)
rho_kf=get_rho(y_kf_valid,y_valid_predicted_kf)
print('rho2:',rho_kf[2:4]**2) #I'm just printing the rho^2's of the 3rd and 4th entries that correspond to the velocities

# %% [markdown]
## 5. Make Plots

# %% [code]
#As an example, I plot an example 1000 values of the x velocity (column index 2), both true and predicted with the Kalman filter
#Note that I add back in the mean value, so that both true and predicted values are in the original coordinates
fig_x_kf=plt.figure()
plt.plot(y_kf_valid[1000:2000,2]+y_kf_train_mean[2],'b')
plt.plot(y_valid_predicted_kf[1000:2000,2]+y_kf_train_mean[2],'r')
#Save figure
# fig_x_kf.savefig('x_velocity_decoding.eps')

# %% [code]
