# Supplementary material for: Machine Learning for Neural Decoding
Source: eNeuro. 2020 Aug 27;7(4):ENEURO.0506-19.2020. doi: 10.1523/ENEURO.0506-19.2020 (PMC7470933; doi:10.1523/ENEURO.0506-19.2020)
Supplement: Extended Data 1 — Supplementary Code Package. Download Extended Data 1, ZIP file. [file enu-eN-MNT-0506-19-s04.zip › Neural_Decoding-master/Neural_Decoding/__init__.py]

from .decoders import WienerFilterDecoder, WienerCascadeDecoder, KalmanFilterDecoder,\
            DenseNNDecoder, SimpleRNNDecoder, GRUDecoder, LSTMDecoder, XGBoostDecoder, SVRDecoder, NaiveBayesDecoder
from .metrics import get_R2, get_rho
from .preprocessing_funcs import bin_output, bin_spikes, get_spikes_with_history
