# Supplementary material for: Machine Learning for Neural Decoding
Source: eNeuro. 2020 Aug 27;7(4):ENEURO.0506-19.2020. doi: 10.1523/ENEURO.0506-19.2020 (PMC7470933; doi:10.1523/ENEURO.0506-19.2020)
Supplement: Extended Data 1 — Supplementary Code Package. Download Extended Data 1, ZIP file. [file enu-eN-MNT-0506-19-s04.zip › Neural_Decoding-master/Neural_Decoding/metrics.py]

import numpy as np

########## R-squared (R2) ##########

def get_R2(y_test,y_test_pred):

    """
    Function to get R2

    Parameters
    ----------
    y_test - the true outputs (a matrix of size number of examples x number of outputs)
    y_test_pred - the predicted outputs (a matrix of size number of examples x number of outputs)

    Returns
    -------
    R2_array: An array of R2s for each output
    """

    R2_list=[] #Initialize a list that will contain the R2s for all the outputs
    for i in range(y_test.shape[1]): #Loop through outputs
        #Compute R2 for each output
        y_mean=np.mean(y_test[:,i])
        R2=1-np.sum((y_test_pred[:,i]-y_test[:,i])**2)/np.sum((y_test[:,i]-y_mean)**2)
        R2_list.append(R2) #Append R2 of this output to the list
    R2_array=np.array(R2_list)
    return R2_array #Return an array of R2s


########## Pearson's correlation (rho) ##########

def get_rho(y_test,y_test_pred):

    """
    Function to get Pearson's correlation (rho)

    Parameters
    ----------
    y_test - the true outputs (a matrix of size number of examples x number of outputs)
    y_test_pred - the predicted outputs (a matrix of size number of examples x number of outputs)

    Returns
    -------
    rho_array: An array of rho's for each output
    """

    rho_list=[] #Initialize a list that will contain the rhos for all the outputs
    for i in range(y_test.shape[1]): #Loop through outputs
        #Compute rho for each output
        y_mean=np.mean(y_test[:,i])
        rho=np.corrcoef(y_test[:,i].T,y_test_pred[:,i].T)[0,1]
        rho_list.append(rho) #Append rho of this output to the list
    rho_array=np.array(rho_list)
    return rho_array #Return the array of rhos
