# Supplementary material for: Machine Learning for Neural Decoding
Source: eNeuro. 2020 Aug 27;7(4):ENEURO.0506-19.2020. doi: 10.1523/ENEURO.0506-19.2020 (PMC7470933; doi:10.1523/ENEURO.0506-19.2020)
Supplement: Extended Data 1 — Supplementary Code Package. Download Extended Data 1, ZIP file. [file enu-eN-MNT-0506-19-s04.zip › Neural_Decoding-master/Paper_code/KF_DataAmt.ipynb]

# %% [markdown]
# Kalman filter run with varying amounts of training data

# %% [markdown]
## User Options

# %% [markdown]
Define what folder you're saving to

# %% [code]
# save_folder=''
save_folder='/home/jglaser/Files/Neural_Decoding/Results/'

# %% [markdown]
Define what folder you're loading the files from

# %% [code]
# load_folder=''
load_folder='/home/jglaser/Data/DecData/'

# %% [markdown]
Define what dataset you're using

# %% [code]
dataset='s1'
# dataset='m1'
# dataset='hc'

# %% [markdown]
## 1. Import Packages

We import both standard packages, and functions from the accompanying .py files

# %% [code]
#Import standard packages
import numpy as np
import matplotlib.pyplot as plt
%matplotlib inline
from scipy import io
from scipy import stats
import pickle
import sys
import time

#Add the main folder to the path, so we have access to the files there.
#Note that if your working directory is not the Paper_code folder, you may need to manually specify the path to the main folder. For example: sys.path.append('/home/jglaser/GitProj/Neural_Decoding')
sys.path.append('..') 

#Import function to get the covariate matrix that includes spike history from previous bins
from preprocessing_funcs import get_spikes_with_history

#Import metrics
from metrics import get_R2
from metrics import get_rho

#Import decoder functions
from decoders import KalmanFilterDecoder

from bayes_opt import BayesianOptimization

# %% [code]
#Turn off deprecation warnings

import warnings
warnings.filterwarnings("ignore", category=DeprecationWarning) 

# %% [markdown]
## 2. Load Data

The data that we load is in the format described below. We have another example script, "neural_preprocessing.py" that may be helpful towards putting the data in this format.

Neural data should be a matrix of size "number of time bins" x "number of neurons", where each entry is the firing rate of a given neuron in a given time bin

The output you are decoding should be a matrix of size "number of time bins" x "number of features you are decoding"

# %% [code]
if dataset=='s1':
    with open(load_folder+'example_data_s1.pickle','rb') as f:
    #     neural_data,vels_binned=pickle.load(f,encoding='latin1')
        neural_data,vels_binned=pickle.load(f)
        
if dataset=='m1':
    with open(load_folder+'example_data_m1.pickle','rb') as f:
    #     neural_data,vels_binned=pickle.load(f,encoding='latin1')
        neural_data,vels_binned=pickle.load(f)
        
if dataset=='hc':
    with open(load_folder+'example_data_hc.pickle','rb') as f:
    #     neural_data,pos_binned=pickle.load(f,encoding='latin1')
        neural_data,pos_binned=pickle.load(f)

# %% [markdown]
## 3. Preprocess Data

# %% [markdown]
### 3B. Format Covariates

# %% [markdown]
#### Format Input Covariates

# %% [code]
#Remove neurons with too few spikes in HC dataset
if dataset=='hc':
    nd_sum=np.nansum(neural_data,axis=0)
    rmv_nrn=np.where(nd_sum<100)
    neural_data=np.delete(neural_data,rmv_nrn,1)

# %% [code]
#The covariate is simply the matrix of firing rates for all neurons over time
X_kf=neural_data

# %% [markdown]
#### Format Output Covariates

# %% [code]
#For the Kalman filter, we use the position, velocity, and acceleration as outputs
#Ultimately, we are only concerned with the goodness of fit of velocity (s1 or m1) or position (hc)
#But using them all as covariates helps performance

if dataset=='s1' or dataset=='m1':

    #We will now determine position
    pos_binned=np.zeros(vels_binned.shape) #Initialize 
    pos_binned[0,:]=0 #Assume starting position is at [0,0]
    #Loop through time bins and determine positions based on the velocities
    for i in range(pos_binned.shape[0]-1): 
        pos_binned[i+1,0]=pos_binned[i,0]+vels_binned[i,0]*.05 #Note that .05 is the length of the time bin
        pos_binned[i+1,1]=pos_binned[i,1]+vels_binned[i,1]*.05

    #We will now determine acceleration    
    temp=np.diff(vels_binned,axis=0) #The acceleration is the difference in velocities across time bins 
    acc_binned=np.concatenate((temp,temp[-1:,:]),axis=0) #Assume acceleration at last time point is same as 2nd to last

    #The final output covariates include position, velocity, and acceleration
    y_kf=np.concatenate((pos_binned,vels_binned,acc_binned),axis=1)


if dataset=='hc':

    temp=np.diff(pos_binned,axis=0)
    vels_binned=np.concatenate((temp,temp[-1:,:]),axis=0)

    temp2=np.diff(vels_binned,axis=0)
    acc_binned=np.concatenate((temp2,temp2[-1:,:]),axis=0)

    y_kf=np.concatenate((pos_binned,vels_binned,acc_binned),axis=1)

# %% [code]
if dataset=='hc':
    #Remove time bins with no output (y value)
    rmv_time=np.where(np.isnan(y_kf[:,0]) | np.isnan(y_kf[:,1]))
    X_kf=np.delete(X_kf,rmv_time,0)
    y_kf=np.delete(y_kf,rmv_time,0)

# %% [markdown]
### 3C. Define training/testing/validation sets
Note that parameters should be setting using a separate validation set. 
Then, the goodness of fit should be be tested on a testing set (separate from the training and validation sets).

# %% [code]
#Bin size
if dataset=='s1' or dataset=='m1':
    dt=.05
if dataset=='hc':
    dt=.2

if dataset=='hc':
    
    #Size of sets
    test_size=int(450/dt) #7.5 min
    valid_size=test_size #validation size is the same as the test size
    train_size_min=test_size #The minimum training size
    
    #End indices
    end_idx=np.int(X_kf.shape[0]*.8) #End of test set
    tr_end_idx=end_idx-test_size-valid_size #End of training set

    #Range of sets
    testing_range=[end_idx-test_size,end_idx] #Testing set (length of test_size, goes up until end_idx)
    valid_range=[end_idx-test_size-valid_size,end_idx-test_size] #Validation set (length of valid_size, goes up until beginning of test set)
    #Below is a list with the range of all training sets tested
    training_range_all=[[tr_end_idx-1*train_size_min,tr_end_idx],[tr_end_idx-2*train_size_min,tr_end_idx],[tr_end_idx-3*train_size_min,tr_end_idx],[tr_end_idx-4*train_size_min,tr_end_idx],[tr_end_idx-5*train_size_min,tr_end_idx]]


if dataset=='s1':
  
    #Size of sets
    test_size=int(300/dt) #5 min
    valid_size=test_size
    train_size_min=int(60/dt) # 1 min, the minimum training size
    
    #End indices    
    end_idx=np.int(X_kf.shape[0]*.9)
    tr_end_idx=end_idx-test_size-valid_size    
    
    #Range of sets
    testing_range=[end_idx-test_size,end_idx] #Testing set (length of test_size, goes up until end_idx)
    valid_range=[end_idx-test_size-valid_size,end_idx-test_size] #Validation set (length of valid_size, goes up until beginning of test set)
    #Below is a list with the range of all training sets tested
    training_range_all=[[tr_end_idx-1*train_size_min,tr_end_idx],[tr_end_idx-2*train_size_min,tr_end_idx],[tr_end_idx-3*train_size_min,tr_end_idx],[tr_end_idx-4*train_size_min,tr_end_idx],[tr_end_idx-5*train_size_min,tr_end_idx],[tr_end_idx-10*train_size_min,tr_end_idx],[tr_end_idx-20*train_size_min,tr_end_idx]]


if dataset=='m1':
    
    #Size of sets
    test_size=int(300/dt) #5 min
    valid_size=test_size
    train_size_min=int(60/dt) # 1 min, the minimum training size
    
    #End indices    
    end_idx=np.int(X_kf.shape[0]*1)
    tr_end_idx=end_idx-test_size-valid_size      

    #Range of sets
    testing_range=[end_idx-test_size,end_idx] #Testing set (length of test_size, goes up until end_idx)
    valid_range=[end_idx-test_size-valid_size,end_idx-test_size] #Validation set (length of valid_size, goes up until beginning of test set)
    #Below is a list with the range of all training sets tested    
    training_range_all=[[tr_end_idx-1*train_size_min,tr_end_idx],[tr_end_idx-2*train_size_min,tr_end_idx],[tr_end_idx-3*train_size_min,tr_end_idx],[tr_end_idx-4*train_size_min,tr_end_idx],[tr_end_idx-5*train_size_min,tr_end_idx],[tr_end_idx-10*train_size_min,tr_end_idx]]

    
num_folds=len(training_range_all) #Number of loops we'll do (I'm just calling it "folds" so I can keep old code that used CV folds)

# %% [markdown]
## 4. Run Decoder

# %% [markdown]
**Initialize lists of results**

# %% [code]
#R2 values
mean_r2_kf=np.empty(num_folds)

#Actual data
y_kf_test_all=[]
y_kf_train_all=[]
y_kf_valid_all=[]

#Test/training/validation predictions
y_pred_kf_all=[] 
y_train_pred_kf_all=[]
y_valid_pred_kf_all=[]

# %% [markdown]
**In the following section, we**
1. Loop across iterations (which have different amounts of training data used)
2. Extract the training/validation/testing data
3. Preprocess the data
4. Run the KF decoder (including the hyperparameter optimization)
5. Save the results

# %% [code]
num_examples=X_kf.shape[0] #number of examples (rows in the X matrix)


for i in range(num_folds): #Loop through the iterations
    t1=time.time()

    ######### SPLIT DATA INTO TRAINING/TESTING/VALIDATION #########
    

    #Note that all sets have a buffer of 1 bins at the beginning, and 1 bins at the end
    #This makes it so that the different sets don't include overlapping neural data
    
    #Testing set
    testing_set=np.arange(testing_range[0]+1,testing_range[1]-1)

    #Validation set
    valid_set=np.arange(valid_range[0]+1,valid_range[1]-1)

    #Training_set
    training_range=training_range_all[i] #Get the training range for this loop
    training_set=np.arange(training_range[0]+1,training_range[1]-1)

    
    #Get training data
    X_kf_train=X_kf[training_set,:]
    y_kf_train=y_kf[training_set,:]

    #Get validation data
    X_kf_valid=X_kf[valid_set,:]
    y_kf_valid=y_kf[valid_set,:]
    
    #Get testing data
    X_kf_test=X_kf[testing_set,:]
    y_kf_test=y_kf[testing_set,:]


    ##### PREPROCESS DATA #####
    
    #Z-score "X_kf" inputs. 
    X_kf_train_mean=np.nanmean(X_kf_train,axis=0)
    X_kf_train_std=np.nanstd(X_kf_train,axis=0)
    X_kf_train=(X_kf_train-X_kf_train_mean)/X_kf_train_std
    X_kf_test=(X_kf_test-X_kf_train_mean)/X_kf_train_std
    X_kf_valid=(X_kf_valid-X_kf_train_mean)/X_kf_train_std

    #Zero-center outputs
    y_kf_train_mean=np.nanmean(y_kf_train,axis=0)
    y_kf_train=y_kf_train-y_kf_train_mean
    y_kf_test=y_kf_test-y_kf_train_mean
    y_kf_valid=y_kf_valid-y_kf_train_mean    

    
        
    ##### RUN KALMAN FILTER #####
        
    #We are going to loop through different lags, and for each lag: 
        #-we will find the optimal hyperparameter C based on the validation set R2
        #-with that hyperparameter, we will get the validation set R2 for the given lag
    #We will determine the lag as the one that gives the best validation set R2
    #Finally, using the lag and hyperparameters determined (based on above), we will get the test set R2
    
    
    #First, we set the limits of lags that we will evaluate for each dataset
    if dataset=='hc':
        valid_lags=np.arange(-5,6) #Lags to evaluate
    if dataset=='m1':
        valid_lags=np.arange(-10,1)
    if dataset=='s1':
        valid_lags=np.arange(-6,7)
    num_valid_lags=valid_lags.shape[0] #Number of lags we will consider
    
    #Initializations
    lag_results=np.empty(num_valid_lags) #Array to store validation R2 results for each lag
    C_results=np.empty(num_valid_lags) #Array to store the best hyperparameter for each lag    
    
    
    #### Wrapper function that returns the best validation set R2 for each lag
    #That is, for the given lag, it will find the best hyperparameters to maximize validation set R2
    #and the function returns that R2 value
    def kf_evaluate_lag(lag,X_kf_train,y_kf_train,X_kf_valid,y_kf_valid):    
            
        #Re-align data to take lag into account
        if lag<0:
            y_kf_train=y_kf_train[-lag:,:]
            X_kf_train=X_kf_train[:lag,:]
            y_kf_valid=y_kf_valid[-lag:,:]
            X_kf_valid=X_kf_valid[:lag,:]
        if lag>0:
            y_kf_train=y_kf_train[0:-lag,:]
            X_kf_train=X_kf_train[lag:,:]
            y_kf_valid=y_kf_valid[0:-lag,:]
            X_kf_valid=X_kf_valid[lag:,:]
            
        #This is a function that evaluates the Kalman filter for the given hyperparameter C
        #and returns the R2 value for the hyperparameter. It's used within Bayesian optimization
        def kf_evaluate(C):
            model_kf=KalmanFilterDecoder(C=C) #Define model
            model_kf.fit(X_kf_train,y_kf_train) #Fit model
            y_valid_predicted_kf=model_kf.predict(X_kf_valid,y_kf_valid) #Get validation set predictions
            #Get validation set R2
            if dataset=='hc':
                return np.mean(get_R2(y_kf_valid,y_valid_predicted_kf)[0:2]) #Position is components 0 and 1
            if dataset=='m1' or dataset=='s1':
                return np.mean(get_R2(y_kf_valid,y_valid_predicted_kf)[2:4]) #Velocity is components 2 and 3
        
        #Do Bayesian optimization!
        kfBO = BayesianOptimization(kf_evaluate, {'C': (.5, 20)}, verbose=0) #Define Bayesian optimization, and set limits of hyperparameters
        kfBO.maximize(init_points=10, n_iter=10) #Set number of initial runs and subsequent tests, and do the optimization
        best_params=kfBO.res['max']['max_params'] #Get the hyperparameters that give rise to the best fit
        C=best_params['C']
#         print("C=", C)

        #Get the validation set R2 using the best hyperparameters fit above:    
        model_kf=KalmanFilterDecoder(C=C) #Define model
        model_kf.fit(X_kf_train,y_kf_train) #Fit model
        y_valid_predicted_kf=model_kf.predict(X_kf_valid,y_kf_valid) #Get validation set predictions
        #Get validation set R2
        if dataset=='hc':
            return [np.mean(get_R2(y_kf_valid,y_valid_predicted_kf)[0:2]), C] #Position is components 0 and 1
        if dataset=='m1' or dataset=='s1':
            return [np.mean(get_R2(y_kf_valid,y_valid_predicted_kf)[2:4]), C] #Velocity is components 2 and 3
   
    
    ### Loop through lags and get validation set R2 for each lag ####
    
    for j in range(num_valid_lags):    
        valid_lag=valid_lags[j] #Set what lag you're using
        #Run the wrapper function, and put the R2 value and corresponding C (hyperparameter) in arrays
        [lag_results[j],C_results[j]]=kf_evaluate_lag(valid_lag,X_kf_train,y_kf_train,X_kf_valid,y_kf_valid)
        
       
        
    #### Get results on test set ####
    
    #Get the lag (and corresponding C value) that gave the best validation results
    lag=valid_lags[np.argmax(lag_results)] #The lag
#     print("lag=",lag)
    C=C_results[np.argmax(lag_results)] #The hyperparameter C    
        
    #Re-align data to take lag into account
    if lag<0:
        y_kf_train=y_kf_train[-lag:,:]
        X_kf_train=X_kf_train[:lag,:]
        y_kf_test=y_kf_test[-lag:,:]
        X_kf_test=X_kf_test[:lag,:]
        y_kf_valid=y_kf_valid[-lag:,:]
        X_kf_valid=X_kf_valid[:lag,:]
    if lag>0:
        y_kf_train=y_kf_train[0:-lag,:]
        X_kf_train=X_kf_train[lag:,:]
        y_kf_test=y_kf_test[0:-lag,:]
        X_kf_test=X_kf_test[lag:,:]
        y_kf_valid=y_kf_valid[0:-lag,:]
        X_kf_valid=X_kf_valid[lag:,:]
    
    #Run the Kalman filter
    model_kf=KalmanFilterDecoder(C=C) #Define model
    model_kf.fit(X_kf_train,y_kf_train) #Fit model
    y_test_predicted_kf=model_kf.predict(X_kf_test,y_kf_test) #Get test set predictions
    #Get test set R2 values and put them in arrays
    if dataset=='hc':
        mean_r2_kf[i]=np.mean(get_R2(y_kf_test,y_test_predicted_kf)[0:2]) #Position is components 0 and 1
        print(np.mean(get_R2(y_kf_test,y_test_predicted_kf)[0:2]))
    if dataset=='m1' or dataset=='s1':
        mean_r2_kf[i]=np.mean(get_R2(y_kf_test,y_test_predicted_kf)[2:4]) #Velocity is components 2 and 3
        print(np.mean(get_R2(y_kf_test,y_test_predicted_kf)[2:4]))    
    
    
    
    ### Add variables to list (for saving) ###
    y_kf_test_all.append(y_kf_test)
    y_kf_valid_all.append(y_kf_valid)    
    y_kf_train_all.append(y_kf_train)    
       
    y_pred_kf_all.append(y_test_predicted_kf)
    y_valid_pred_kf_all.append(model_kf.predict(X_kf_valid,y_kf_valid))
    y_train_pred_kf_all.append(model_kf.predict(X_kf_train,y_kf_train))    
    
    
    ## Save ###
    with open(save_folder+dataset+'_results_amt_kf.pickle','wb') as f:
        pickle.dump([mean_r2_kf,y_pred_kf_all,y_valid_pred_kf_all,y_train_pred_kf_all,
                     y_kf_test_all,y_kf_valid_all,y_kf_train_all,lag],f)    
        
    time_elapsed=time.time()-t1
    print("time_elapsed:",time_elapsed)


# %% [markdown]
## Quick Check of Results

# %% [code]
mean_r2_kf

# %% [code]
plt.plot(y_kf_test_all[1][0:1000,0])
plt.plot(y_pred_kf_all[1][0:1000,0])

# %% [code]
