# Supplementary material for: Machine Learning for Neural Decoding
Source: eNeuro. 2020 Aug 27;7(4):ENEURO.0506-19.2020. doi: 10.1523/ENEURO.0506-19.2020 (PMC7470933; doi:10.1523/ENEURO.0506-19.2020)
Supplement: Extended Data 1 — Supplementary Code Package. Download Extended Data 1, ZIP file. [file enu-eN-MNT-0506-19-s04.zip › Neural_Decoding-master/Paper_code/ManyDecoders_DataAmt.ipynb]

# %% [markdown]
# All decoders (except KF, NB, and ensemble) run with varying amounts of training data

# %% [markdown]
## User Options

# %% [markdown]
Define what folder you're saving to

# %% [code]
# save_folder=''
save_folder='/home/jglaser/Files/Neural_Decoding/Results/'

# %% [markdown]
Define what folder you're loading the files from

# %% [code]
# load_folder=''
load_folder='/home/jglaser/Data/DecData/'

# %% [markdown]
Define what dataset you are using

# %% [code]
# dataset='s1'
# dataset='m1'
dataset='hc'

# %% [markdown]
Define which decoder to run

# %% [code]
run_wf=1
run_wc=0
run_rnn=0
run_dnn=0
run_gru=0
run_lstm=0
run_xgb=0
run_svr=0


# %% [markdown]
## 1. Import Packages

We import both standard packages, and functions from the accompanying .py files

# %% [code]
#Import standard packages
import numpy as np
import matplotlib.pyplot as plt
%matplotlib inline
from scipy import io
from scipy import stats
import pickle
import time
import sys

#Add the main folder to the path, so we have access to the files there.
#Note that if your working directory is not the Paper_code folder, you may need to manually specify the path to the main folder. For example: sys.path.append('/home/jglaser/GitProj/Neural_Decoding')
sys.path.append('..') 

#Import function to get the covariate matrix that includes spike history from previous bins
from preprocessing_funcs import get_spikes_with_history

#Import metrics
from metrics import get_R2
from metrics import get_rho

#Import decoder functions
from decoders import WienerCascadeDecoder
from decoders import WienerFilterDecoder
from decoders import DenseNNDecoder
from decoders import SimpleRNNDecoder
from decoders import GRUDecoder
from decoders import LSTMDecoder
from decoders import XGBoostDecoder
from decoders import SVRDecoder

#Import Bayesian Optimization package
from bayes_opt import BayesianOptimization

# %% [code]
#Turn off deprecation warnings

import warnings
warnings.filterwarnings("ignore", category=DeprecationWarning) 

# %% [markdown]
## 2. Load Data

The data that we load is in the format described below. We have another example script, "neural_preprocessing.py" that may be helpful towards putting the data in this format.

Neural data should be a matrix of size "number of time bins" x "number of neurons", where each entry is the firing rate of a given neuron in a given time bin

The output you are decoding should be a matrix of size "number of time bins" x "number of features you are decoding"

# %% [code]
if dataset=='s1':
    with open(load_folder+'s1_test_data.pickle','rb') as f:
    #     neural_data,vels_binned,pos_binned,acc_binned=pickle.load(f,encoding='latin1')
        neural_data,vels_binned,pos_binned,acc_binned=pickle.load(f)
        
if dataset=='m1':
    with open(load_folder+'m1_test_data.pickle','rb') as f:
    #     neural_data,vels_binned,pos_binned,acc_binned=pickle.load(f,encoding='latin1')
        neural_data,vels_binned,pos_binned,acc_binned=pickle.load(f)
        
if dataset=='hc':
    with open(load_folder+'hc_test_data.pickle','rb') as f:
    #     neural_data,vels_binned,pos_binned,acc_binned=pickle.load(f,encoding='latin1')
        neural_data,pos_binned=pickle.load(f)

# %% [markdown]
## 3. Preprocess Data

# %% [markdown]
### 3A. User Inputs
The user can define what time period to use spikes from (with respect to the output).

# %% [code]
if dataset=='s1':
    bins_before=6 #How many bins of neural data prior to the output are used for decoding
    bins_current=1 #Whether to use concurrent time bin of neural data
    bins_after=6 #How many bins of neural data after (and including) the output are used for decoding
    
if dataset=='m1':
    bins_before=13 #How many bins of neural data prior to the output are used for decoding
    bins_current=1 #Whether to use concurrent time bin of neural data
    bins_after=0 #How many bins of neural data after (and including) the output are used for decoding
    
if dataset=='hc':
    bins_before=4 #How many bins of neural data prior to the output are used for decoding
    bins_current=1 #Whether to use concurrent time bin of neural data
    bins_after=5 #How many bins of neural data after (and including) the output are used for decoding

# %% [markdown]
### 3B. Format Covariates

# %% [markdown]
#### Format Input Covariates

# %% [code]
#Remove neurons with too few spikes in HC dataset
if dataset=='hc':
    nd_sum=np.nansum(neural_data,axis=0)
    rmv_nrn=np.where(nd_sum<100)
    neural_data=np.delete(neural_data,rmv_nrn,1)

# %% [code]
# Format for recurrent neural networks (SimpleRNN, GRU, LSTM)
# Function to get the covariate matrix that includes spike history from previous bins
X=get_spikes_with_history(neural_data,bins_before,bins_after,bins_current)

# Format for Wiener Filter, Wiener Cascade, XGBoost, and Dense Neural Network
#Put in "flat" format, so each "neuron / time" is a single feature
X_flat=X.reshape(X.shape[0],(X.shape[1]*X.shape[2]))

# %% [markdown]
#### Format Output Covariates

# %% [code]
#Set decoding output
if dataset=='s1' or dataset=='m1':
    y=vels_binned
if dataset=='hc':
    y=pos_binned

# %% [markdown]
#### In HC dataset, remove time bins with no output (y value)

# %% [code]
if dataset=='hc':
    #Remove time bins with no output (y value)
    rmv_time=np.where(np.isnan(y[:,0]) | np.isnan(y[:,1]))
    X=np.delete(X,rmv_time,0)
    X_flat=np.delete(X_flat,rmv_time,0)
    y=np.delete(y,rmv_time,0)

# %% [markdown]
### 3C. Define training/testing/validation sets
The testing and validation sets stay consistent, and we vary the length of the training set before them.

# %% [code]
#Bin size
if dataset=='s1' or dataset=='m1':
    dt=.05
if dataset=='hc':
    dt=.2

if dataset=='hc':
    
    #Size of sets
    test_size=int(450/dt) #7.5 min
    valid_size=test_size #validation size is the same as the test size
    train_size_min=test_size #The minimum training size
    
    #End indices
    end_idx=np.int(X.shape[0]*.8) #End of test set
    tr_end_idx=end_idx-test_size-valid_size #End of training set

    #Range of sets
    testing_range=[end_idx-test_size,end_idx] #Testing set (length of test_size, goes up until end_idx)
    valid_range=[end_idx-test_size-valid_size,end_idx-test_size] #Validation set (length of valid_size, goes up until beginning of test set)
    #Below is a list with the range of all training sets tested
    training_range_all=[[tr_end_idx-1*train_size_min,tr_end_idx],[tr_end_idx-2*train_size_min,tr_end_idx],[tr_end_idx-3*train_size_min,tr_end_idx],[tr_end_idx-4*train_size_min,tr_end_idx],[tr_end_idx-5*train_size_min,tr_end_idx]]


if dataset=='s1':
  
    #Size of sets
    test_size=int(300/dt) #5 min
    valid_size=test_size
    train_size_min=int(60/dt) # 1 min, the minimum training size
    
    #End indices    
    end_idx=np.int(X.shape[0]*.9)
    tr_end_idx=end_idx-test_size-valid_size    
    
    #Range of sets
    testing_range=[end_idx-test_size,end_idx] #Testing set (length of test_size, goes up until end_idx)
    valid_range=[end_idx-test_size-valid_size,end_idx-test_size] #Validation set (length of valid_size, goes up until beginning of test set)
    #Below is a list with the range of all training sets tested
    training_range_all=[[tr_end_idx-1*train_size_min,tr_end_idx],[tr_end_idx-2*train_size_min,tr_end_idx],[tr_end_idx-3*train_size_min,tr_end_idx],[tr_end_idx-4*train_size_min,tr_end_idx],[tr_end_idx-5*train_size_min,tr_end_idx],[tr_end_idx-10*train_size_min,tr_end_idx],[tr_end_idx-20*train_size_min,tr_end_idx]]


if dataset=='m1':
    
    #Size of sets
    test_size=int(300/dt) #5 min
    valid_size=test_size
    train_size_min=int(60/dt) # 1 min, the minimum training size
    
    #End indices    
    end_idx=np.int(X.shape[0]*1)
    tr_end_idx=end_idx-test_size-valid_size      

    #Range of sets
    testing_range=[end_idx-test_size,end_idx] #Testing set (length of test_size, goes up until end_idx)
    valid_range=[end_idx-test_size-valid_size,end_idx-test_size] #Validation set (length of valid_size, goes up until beginning of test set)
    #Below is a list with the range of all training sets tested    
    training_range_all=[[tr_end_idx-1*train_size_min,tr_end_idx],[tr_end_idx-2*train_size_min,tr_end_idx],[tr_end_idx-3*train_size_min,tr_end_idx],[tr_end_idx-4*train_size_min,tr_end_idx],[tr_end_idx-5*train_size_min,tr_end_idx],[tr_end_idx-10*train_size_min,tr_end_idx]]

    
num_folds=len(training_range_all) #Number of loops we'll do (I'm just calling it "folds" so I can keep old code that used CV folds)

# %% [markdown]
## 4. Run Decoders

# %% [markdown]
**Initialize lists of results**

# %% [code]
#R2 values
mean_r2_wf=np.empty(num_folds)
mean_r2_wc=np.empty(num_folds)
mean_r2_xgb=np.empty(num_folds)
mean_r2_dnn=np.empty(num_folds)
mean_r2_rnn=np.empty(num_folds)
mean_r2_gru=np.empty(num_folds)
mean_r2_lstm=np.empty(num_folds)
mean_r2_svr=np.empty(num_folds)

#Actual Data
y_test_all=[]
y_train_all=[]
y_valid_all=[]

#Test predictions
y_pred_wf_all=[]
y_pred_wc_all=[]
y_pred_xgb_all=[]
y_pred_dnn_all=[]
y_pred_rnn_all=[]
y_pred_gru_all=[]
y_pred_lstm_all=[]
y_pred_svr_all=[]

# %% [markdown]
**In the following section, we**
1. Loop over varying amounts of training data
2. Extract the training/validation/testing data
3. Preprocess the data
4. Run the individual decoders (whichever have been specified in user options). This includes the hyperparameter optimization
5. Save the results


# %% [code]
t1=time.time()

num_examples=X.shape[0] #number of examples (rows in the X matrix)


for i in range(num_folds): #Loop through different amounts of training data

    ######### SPLIT DATA INTO TRAINING/TESTING/VALIDATION #########
    

    #Note that all sets have a buffer of"bins_before" bins at the beginning, and "bins_after" bins at the end
    #This makes it so that the different sets don't include overlapping neural data
    
    #Testing set
    testing_set=np.arange(testing_range[0]+bins_before,testing_range[1]-bins_after)

    #Validation set
    valid_set=np.arange(valid_range[0]+bins_before,valid_range[1]-bins_after)

    #Training_set
    training_range=training_range_all[i] #Get the training range for this loop
    training_set=np.arange(training_range[0]+bins_before,training_range[1]-bins_after)

                
    #Get training data
    X_train=X[training_set,:,:]
    X_flat_train=X_flat[training_set,:]
    y_train=y[training_set,:]
    
    #Get testing data
    X_test=X[testing_set,:,:]
    X_flat_test=X_flat[testing_set,:]
    y_test=y[testing_set,:]

    #Get validation data
    X_valid=X[valid_set,:,:]
    X_flat_valid=X_flat[valid_set,:]
    y_valid=y[valid_set,:]

    
    
    ##### PREPROCESS DATA #####
    
    #Z-score "X" inputs. 
    X_train_mean=np.nanmean(X_train,axis=0)
    X_train_std=np.nanstd(X_train,axis=0)
    X_train=(X_train-X_train_mean)/X_train_std
    X_test=(X_test-X_train_mean)/X_train_std
    X_valid=(X_valid-X_train_mean)/X_train_std

    #Z-score "X_flat" inputs. 
    X_flat_train_mean=np.nanmean(X_flat_train,axis=0)
    X_flat_train_std=np.nanstd(X_flat_train,axis=0)
    X_flat_train=(X_flat_train-X_flat_train_mean)/X_flat_train_std
    X_flat_test=(X_flat_test-X_flat_train_mean)/X_flat_train_std
    X_flat_valid=(X_flat_valid-X_flat_train_mean)/X_flat_train_std

    #Zero-center outputs
    y_train_mean=np.nanmean(y_train,axis=0)
    y_train=y_train-y_train_mean
    y_test=y_test-y_train_mean
    y_valid=y_valid-y_train_mean
    
    #Z-score outputs (for SVR)
    y_train_std=np.nanstd(y_train,axis=0)
    y_zscore_train=y_train/y_train_std
    y_zscore_test=y_test/y_train_std
    y_zscore_valid=y_valid/y_train_std    
    
    
    
    ################# DECODING #################
    
    #Add actual train/valid/test data to lists (for saving)
    y_test_all.append(y_test)
    y_train_all.append(y_train)
    y_valid_all.append(y_valid)


    
    ###### WIENER FILTER ###
    if run_wf:
        
        #Declare model
        model_wf=WienerFilterDecoder()
        #Fit model
        model_wf.fit(X_flat_train,y_train)
        #Get predictions
        y_test_predicted_wf=model_wf.predict(X_flat_test)   
        #Get metric of fit
        mean_r2_wf[i]=np.mean(get_R2(y_test,y_test_predicted_wf))

        R2s_wf=get_R2(y_test,y_test_predicted_wf)
        print('R2s_wf:', R2s_wf)
    
        y_pred_wf_all.append(y_test_predicted_wf)
        
    ##### WIENER CASCADE #####
    if run_wc:
        
    #Get hyperparameters using validation set
    
        def wc_evaluate(degree):
            model_wc=WienerCascadeDecoder(degree)
            model_wc.fit(X_flat_train,y_train)
            y_valid_predicted_wc=model_wc.predict(X_flat_valid)
            return np.mean(get_R2(y_valid,y_valid_predicted_wc))

        wcBO = BayesianOptimization(wc_evaluate, {'degree': (1, 5.01)}, verbose=0)    
        wcBO.maximize(init_points=3, n_iter=3)
        best_params=wcBO.res['max']['max_params']
        degree=best_params['degree']
        print("degree=", degree)

        # Run model w/ above hyperparameters
        model_wc=WienerCascadeDecoder(degree)
        model_wc.fit(X_flat_train,y_train)
        y_test_predicted_wc=model_wc.predict(X_flat_test)
        mean_r2_wc[i]=np.mean(get_R2(y_test,y_test_predicted_wc))    

        R2s_wc=get_R2(y_test,y_test_predicted_wc)
        print('R2s_wc:', R2s_wc)
    
        y_pred_wc_all.append(y_test_predicted_wc)
    
    ##### SIMPLE RNN ######
    if run_rnn:
        
        #Get hyperparameters using validation set

        def rnn_evaluate(num_units,frac_dropout,n_epochs):
            num_units=int(num_units)
            frac_dropout=float(frac_dropout)
            n_epochs=int(n_epochs)
            model_rnn=SimpleRNNDecoder(units=num_units,dropout=frac_dropout,num_epochs=n_epochs)
            model_rnn.fit(X_train,y_train)
            y_valid_predicted_rnn=model_rnn.predict(X_valid)
            return np.mean(get_R2(y_valid,y_valid_predicted_rnn))

        rnnBO = BayesianOptimization(rnn_evaluate, {'num_units': (50, 600), 'frac_dropout': (0,.5), 'n_epochs': (2,21)})
        rnnBO.maximize(init_points=20, n_iter=20, kappa=10)
        best_params=rnnBO.res['max']['max_params']

        frac_dropout=float(best_params['frac_dropout'])
        n_epochs=np.int(best_params['n_epochs'])
        num_units=np.int(best_params['num_units'])

        # Run model w/ above hyperparameters
        model_rnn=SimpleRNNDecoder(units=num_units,dropout=frac_dropout,num_epochs=n_epochs)
        model_rnn.fit(X_train,y_train)
        y_test_predicted_rnn=model_rnn.predict(X_test)
        mean_r2_rnn[i]=np.mean(get_R2(y_test,y_test_predicted_rnn))    

        R2s_rnn=get_R2(y_test,y_test_predicted_rnn)
        print('R2s:', R2s_rnn)
    
        y_pred_rnn_all.append(y_test_predicted_rnn)
    
    
    ##### GRU ######
    if run_gru:
        
        #Get hyperparameters using validation set
        def gru_evaluate(num_units,frac_dropout,n_epochs):
            num_units=int(num_units)
            frac_dropout=float(frac_dropout)
            n_epochs=int(n_epochs)
            model_gru=GRUDecoder(units=num_units,dropout=frac_dropout,num_epochs=n_epochs)
            model_gru.fit(X_train,y_train)
            y_valid_predicted_gru=model_gru.predict(X_valid)
            return np.mean(get_R2(y_valid,y_valid_predicted_gru))

        gruBO = BayesianOptimization(gru_evaluate, {'num_units': (50, 600), 'frac_dropout': (0,.5), 'n_epochs': (2,21)})
        gruBO.maximize(init_points=20, n_iter=20,kappa=10)
        best_params=gruBO.res['max']['max_params']

        frac_dropout=float(best_params['frac_dropout'])
        n_epochs=np.int(best_params['n_epochs'])
        num_units=np.int(best_params['num_units'])

        # Run model w/ above hyperparameters
        model_gru=GRUDecoder(units=num_units,dropout=frac_dropout,num_epochs=n_epochs)
        model_gru.fit(X_train,y_train)
        y_test_predicted_gru=model_gru.predict(X_test)
        mean_r2_gru[i]=np.mean(get_R2(y_test,y_test_predicted_gru))    

        R2s_gru=get_R2(y_test,y_test_predicted_gru)
        print('R2s:', R2s_gru)
    
        y_pred_gru_all.append(y_test_predicted_gru)


    
    
    ##### LSTM ######
    if run_lstm:
        
        #Get hyperparameters using validation set
        def lstm_evaluate(num_units,frac_dropout,n_epochs):
            num_units=int(num_units)
            frac_dropout=float(frac_dropout)
            n_epochs=int(n_epochs)
            model_lstm=LSTMDecoder(units=num_units,dropout=frac_dropout,num_epochs=n_epochs)
            model_lstm.fit(X_train,y_train)
            y_valid_predicted_lstm=model_lstm.predict(X_valid)
            return np.mean(get_R2(y_valid,y_valid_predicted_lstm))

        lstmBO = BayesianOptimization(lstm_evaluate, {'num_units': (50, 600), 'frac_dropout': (0,.5), 'n_epochs': (2,21)})
        lstmBO.maximize(init_points=20, n_iter=20, kappa=10)
        best_params=lstmBO.res['max']['max_params']

        frac_dropout=float(best_params['frac_dropout'])
        n_epochs=np.int(best_params['n_epochs'])
        num_units=np.int(best_params['num_units'])

        # Run model w/ above hyperparameters
        model_lstm=LSTMDecoder(units=num_units,dropout=frac_dropout,num_epochs=n_epochs)
        model_lstm.fit(X_train,y_train)
        y_test_predicted_lstm=model_lstm.predict(X_test)
        mean_r2_lstm[i]=np.mean(get_R2(y_test,y_test_predicted_lstm))    

        R2s_lstm=get_R2(y_test,y_test_predicted_lstm)
        print('R2s:', R2s_lstm)   

        y_pred_lstm_all.append(y_test_predicted_lstm)

    
    
    
    
    ##### Dense (Feedforward) NN ######
    if run_dnn:
        
        #Get hyperparameters using validation set
        def dnn_evaluate(num_units,frac_dropout,n_epochs):
            num_units=int(num_units)
            frac_dropout=float(frac_dropout)
            n_epochs=int(n_epochs)
            model_dnn=DenseNNDecoder(units=[num_units,num_units],dropout=frac_dropout,num_epochs=n_epochs)
            model_dnn.fit(X_flat_train,y_train)
            y_valid_predicted_dnn=model_dnn.predict(X_flat_valid)
            return np.mean(get_R2(y_valid,y_valid_predicted_dnn))

        dnnBO = BayesianOptimization(dnn_evaluate, {'num_units': (50, 600), 'frac_dropout': (0,.5), 'n_epochs': (2,21)})
        dnnBO.maximize(init_points=20, n_iter=20, kappa=10)
        best_params=dnnBO.res['max']['max_params']

        frac_dropout=float(best_params['frac_dropout'])
        n_epochs=np.int(best_params['n_epochs'])
        num_units=np.int(best_params['num_units'])

        # Run model w/ above hyperparameters
        model_dnn=DenseNNDecoder(units=[num_units,num_units],dropout=frac_dropout,num_epochs=n_epochs)
        model_dnn.fit(X_flat_train,y_train)
        y_test_predicted_dnn=model_dnn.predict(X_flat_test)
        mean_r2_dnn[i]=np.mean(get_R2(y_test,y_test_predicted_dnn))    

        R2s_dnn=get_R2(y_test,y_test_predicted_dnn)
        print('R2s:', R2s_dnn)    
    
        y_pred_dnn_all.append(y_test_predicted_dnn)


        
        
    ##### SVR #####
    if run_svr:
        
        #Get hyperparameters using validation set
        max_iter=4000 #2000 for M1, 4000 for HC

        def svr_evaluate(C):
            model_svr=SVRDecoder(C=C, max_iter=max_iter)
            model_svr.fit(X_flat_train,y_zscore_train)
            y_valid_predicted_svr=model_svr.predict(X_flat_valid)
            return np.mean(get_R2(y_zscore_valid,y_valid_predicted_svr))

        svrBO = BayesianOptimization(svr_evaluate, {'C': (.5, 10)}, verbose=0)    
        svrBO.maximize(init_points=5, n_iter=5)
        best_params=svrBO.res['max']['max_params']
        C=best_params['C']
        print("C=", C)

        # Run model w/ above hyperparameters
        model_svr=SVRDecoder(C=C, max_iter=max_iter)
        model_svr.fit(X_flat_train,y_zscore_train)
        y_test_predicted_svr=model_svr.predict(X_flat_test)
        mean_r2_svr[i]=np.mean(get_R2(y_zscore_test,y_test_predicted_svr))    

        R2s_svr=get_R2(y_zscore_test,y_test_predicted_svr)
        print('R2s_svr:', R2s_svr)    
    
        y_pred_svr_all.append(y_test_predicted_svr)


    ##### XGBOOST ######
    if run_xgb:
        
        
        #Get hyperparameters using validation set
        def xgb_evaluate(max_depth,num_round,eta):
            max_depth=int(max_depth)
            num_round=int(num_round)
            eta=float(eta)
            model_xgb=XGBoostDecoder(max_depth=max_depth, num_round=num_round, eta=eta)
            model_xgb.fit(X_flat_train,y_train)
            y_valid_predicted_xgb=model_xgb.predict(X_flat_valid)
            return np.mean(get_R2(y_valid,y_valid_predicted_xgb))

        xgbBO = BayesianOptimization(xgb_evaluate, {'max_depth': (2, 10.01), 'num_round': (100,700), 'eta': (0, 1)})


        xgbBO.maximize(init_points=20, n_iter=20, kappa=10)
        best_params=xgbBO.res['max']['max_params']

        num_round=np.int(best_params['num_round'])
        max_depth=np.int(best_params['max_depth'])
        eta=best_params['eta']
    
        # Run model w/ above hyperparameters
        model_xgb=XGBoostDecoder(max_depth=max_depth, num_round=num_round, eta=eta)
        model_xgb.fit(X_flat_train,y_train)
        y_test_predicted_xgb=model_xgb.predict(X_flat_test)
        mean_r2_xgb[i]=np.mean(get_R2(y_test,y_test_predicted_xgb))    

        R2s_xgb=get_R2(y_test,y_test_predicted_xgb)
        print('R2s:', R2s_xgb)
    
        y_pred_xgb_all.append(y_test_predicted_xgb)        
        
    
    print ("\n")
      
    
    time_elapsed=time.time()-t1

    
    ###### SAVE RESULTS #####
    #Note that I save them after every cross-validation fold rather than at the end in case the code/computer crashes for some reason while running
    
    #Only save results for the decoder we chose to run
    if run_wf:
        with open(save_folder+dataset+'_results_amt_wf.pickle','wb') as f:
            pickle.dump([mean_r2_wf,y_pred_wf_all],f)

    if run_wc:
        with open(save_folder+dataset+'_results_amt_wc.pickle','wb') as f:
            pickle.dump([mean_r2_wc,y_pred_wc_all],f)
 
    if run_xgb:
        with open(save_folder+dataset+'_results_amt_xgb.pickle','wb') as f:
            pickle.dump([mean_r2_xgb,y_pred_xgb_all],f)

    if run_dnn:
        with open(save_folder+dataset+'_results_amt_dnn.pickle','wb') as f:
            pickle.dump([mean_r2_dnn,y_pred_dnn_all,time_elapsed],f)

    if run_rnn:
        with open(save_folder+dataset+'_results_amt_rnn.pickle','wb') as f:
            pickle.dump([mean_r2_rnn,y_pred_rnn_all,time_elapsed],f)

    if run_gru:
        with open(save_folder+dataset+'_results_amt_gru.pickle','wb') as f:
            pickle.dump([mean_r2_gru,y_pred_gru_all,time_elapsed],f)

    if run_lstm:
        with open(save_folder+dataset+'_results_amt_lstm.pickle','wb') as f:
            pickle.dump([mean_r2_lstm,y_pred_lstm_all,time_elapsed],f)

    if run_svr:
        with open(save_folder+dataset+'_results_amt_svr.pickle','wb') as f:
            pickle.dump([mean_r2_svr,y_pred_svr_all,time_elapsed],f)
   
    
print("time_elapsed:",time_elapsed)

#Save ground truth results
with open(save_folder+dataset+'_ground_truth_amt.pickle','wb') as f:
    pickle.dump([y_test_all,y_train_all,y_valid_all],f)

# %% [code]
mean_r2_wf
