# Supplementary material for: Machine Learning for Neural Decoding
Source: eNeuro. 2020 Aug 27;7(4):ENEURO.0506-19.2020. doi: 10.1523/ENEURO.0506-19.2020 (PMC7470933; doi:10.1523/ENEURO.0506-19.2020)
Supplement: Extended Data 1 — Supplementary Code Package. Download Extended Data 1, ZIP file. [file enu-eN-MNT-0506-19-s04.zip › Neural_Decoding-master/Paper_code/Plot_Results_BinSize.ipynb]

# %% [markdown]
### Import Packages

# %% [code]
import numpy as np
import matplotlib.pyplot as plt
%matplotlib inline
from scipy import io
from scipy import stats
import pickle
import sys

#Add the main folder to the path, so we have access to the files there.
#Note that if your working directory is not the Paper_code folder, you may need to manually specify the path to the main folder. For example: sys.path.append('/home/jglaser/GitProj/Neural_Decoding')
sys.path.append('..') 

from metrics import get_R2

# %% [markdown]
### User Options

# %% [code]
# load_folder='' #Folder where results are (for loading them)
load_folder='/home/jglaser/Files/Neural_Decoding/Results/'
# fig_folder='' #Folder to save the figures to
fig_folder='/home/jglaser/Figs/Decoding/' 
datasets=['m1','s1','hc'] #Names of the datasets
num_nrns_used=10 #Number of neurons used for decoding
ill=1 #Whether I am making these plots for exporting to adobe illustrator (in which case I remove the text)
colors=['purple','cyan','gold', 'red'] #Colors to plot each method

# %% [markdown]
### Plot Summary (Fig. 8)

# %% [code]
d=0 #Initialize index of the dataset I'm looking at (this will be the row I plot in the figure)
fig, ax = plt.subplots(3,1,figsize=(6,12)) #Create figure (3 rows by 1 column)

for dataset in datasets: #Loop through datasets

    #### LOAD RESULTS FOR ALL METHODS ####

    with open(load_folder+dataset+'_results_binsize_wf.pickle','rb') as f:
                [mean_r2_wf,y_pred_wf_all]=pickle.load(f)

    with open(load_folder+dataset+'_results_binsize_dnn.pickle','rb') as f:
                [mean_r2_dnn,y_pred_dnn_all,time_elapsed]=pickle.load(f)

    with open(load_folder+dataset+'_results_binsize_lstm.pickle','rb') as f:
                [mean_r2_lstm,y_pred_lstm_all,time_elapsed]=pickle.load(f)

    with open(load_folder+dataset+'_results_binsize_kf.pickle','rb') as f:
                [mean_r2_kf,y_pred_kf_all,y_valid_pred_kf_all,y_train_pred_kf_all,
                         y_kf_test_all,y_kf_valid_all,y_kf_train_all,lag]=pickle.load(f) 

    #Load test data
    with open(load_folder+dataset+'_ground_truth_binsize.pickle','rb') as f:
        [y_test_all,y_train_all,y_valid_all]=pickle.load(f)


    ##### BOOTSTRAP RESULTS #####

    num_splits=20 #How many sections to split the data up into
    num_bs=1000 #How many bootstrap iterations to do


    #Note that the following uses "amts" instead of "bin sizes" since the code is copied from that file

    num_amts=len(y_test_all) #How many different bin sizes were tested

    #Initialize matrices for bootstrap results
    #These matrices will contain the mean R2 value for each bootstrap, for each bin size
    mean_R2_bs_wf=np.empty([num_bs,num_amts])
    mean_R2_bs_kf=np.empty([num_bs,num_amts])
    mean_R2_bs_dnn=np.empty([num_bs,num_amts])
    mean_R2_bs_lstm=np.empty([num_bs,num_amts])


    for d_amt in range(num_amts): #Loop through bin sizes
        
        #Determine how many data points are in each split
        num_test_examples=y_test_all[d_amt].shape[0]
        num_examples_per_split=np.round(np.divide(num_test_examples,num_splits))
        num_test_examples_kf=y_kf_test_all[d_amt].shape[0]
        num_examples_per_split_kf=np.round(np.divide(num_test_examples_kf,num_splits))

        #Get the predictions for all methods, for the current bin size (on this loop)
        y_pred_wf_temp=y_pred_wf_all[d_amt]
        y_pred_kf_temp=y_pred_kf_all[d_amt]
        y_pred_dnn_temp=y_pred_dnn_all[d_amt]
        y_pred_lstm_temp=y_pred_lstm_all[d_amt]
        #Get the actual results, for the current bin size (on this loop)
        y_test_temp=y_test_all[d_amt]
        y_test_temp_kf=y_kf_test_all[d_amt]

        #Create matrices used during bootstrapping
        #These matrices split up the data so that the data from each split is in a separate
        #I.e., they have size "num_splits" x "num_examples_per_split" x "num_outputs" instead of "num_examples" x "num_outputs"
        #That way we can easily resample from the first dimension (which splits to resample) during bootstrapping
        #We do this reformatting both for the predictions from all decoders, and the actual data
        
        #First we initialize these matrices
        y_test_bs=np.empty([num_splits,num_examples_per_split,y_test_all[0].shape[1]])
        y_preds_wf_bs=np.empty([num_splits,num_examples_per_split,y_test_all[0].shape[1]])
        y_preds_dnn_bs=np.empty([num_splits,num_examples_per_split,y_test_all[0].shape[1]])
        y_preds_lstm_bs=np.empty([num_splits,num_examples_per_split,y_test_all[0].shape[1]])
        #Same for KF
        y_test_kf_bs=np.empty([num_splits,num_examples_per_split_kf,y_test_all[0].shape[1]])
        y_preds_kf_bs=np.empty([num_splits,num_examples_per_split_kf,y_test_all[0].shape[1]])

        #Now we fill in these matrices by looping through sections (splits) and filling the data from that split into the matrix
        for i in range(num_splits): 
            idx=np.arange(num_examples_per_split*i,num_examples_per_split*(i+1)) #These are the indices of the data points from the given split
            y_test_bs[i,:,:]=y_test_temp[idx,:]    
            y_preds_wf_bs[i,:,:]=y_pred_wf_temp[idx,:]
            y_preds_dnn_bs[i,:,:]=y_pred_dnn_temp[idx,:]  
            y_preds_lstm_bs[i,:,:]=y_pred_lstm_temp[idx,:]          
            #Do the same for the KF example
            idx_kf=np.arange(num_examples_per_split_kf*i,num_examples_per_split_kf*(i+1))
            if dataset=='hc':
                y_test_kf_bs[i,:,:]=y_test_temp_kf[idx_kf,0:2]
            else:
                y_test_kf_bs[i,:,:]=y_test_temp_kf[idx_kf,2:4]    
            if dataset=='hc':
                y_preds_kf_bs[i,:,:]=y_pred_kf_temp[idx_kf,0:2]
            else:
                y_preds_kf_bs[i,:,:]=y_pred_kf_temp[idx_kf,2:4]


        ## BOOTSTRAP ##
        #In every bootstrap iteration, we:
        #1: Randomly select which splits to resample
        #2: Extract those datapoints from the matrices determined above and reshape them into the original 2D format
        #3: Calculate the R2 of that bootstrap
        
        for i in range(num_bs): #Loop through bootstrap iterations
            
            #Step 1
            random_idxs=np.floor(num_splits*np.random.rand(num_splits)).astype(int)
            
            #Step 2
            y_test=np.reshape(y_test_bs[random_idxs,:,:],[y_test_bs.shape[0]*y_test_bs.shape[1],y_test_bs.shape[2]])    
            y_pred_wf=np.reshape(y_preds_wf_bs[random_idxs,:,:],[y_test_bs.shape[0]*y_test_bs.shape[1],y_test_bs.shape[2]]) 
            y_pred_dnn=np.reshape(y_preds_dnn_bs[random_idxs,:,:],[y_test_bs.shape[0]*y_test_bs.shape[1],y_test_bs.shape[2]]) 
            y_pred_lstm=np.reshape(y_preds_lstm_bs[random_idxs,:,:],[y_test_bs.shape[0]*y_test_bs.shape[1],y_test_bs.shape[2]]) 
            #For KF
            y_test_kf=np.reshape(y_test_kf_bs[random_idxs,:,:],[y_test_kf_bs.shape[0]*y_test_kf_bs.shape[1],y_test_kf_bs.shape[2]]) 
            y_pred_kf=np.reshape(y_preds_kf_bs[random_idxs,:,:],[y_test_kf_bs.shape[0]*y_test_kf_bs.shape[1],y_test_kf_bs.shape[2]]) 

            #Step 3
            mean_R2_bs_wf[i,d_amt]=np.mean(get_R2(y_test,y_pred_wf))
            mean_R2_bs_kf[i,d_amt]=np.mean(get_R2(y_test_kf,y_pred_kf))
            mean_R2_bs_dnn[i,d_amt]=np.mean(get_R2(y_test,y_pred_dnn))
            mean_R2_bs_lstm[i,d_amt]=np.mean(get_R2(y_test,y_pred_lstm))


    ##### PLOT #####

    if dataset=='hc':
        x=[.03,.05, .1, .2, .4] #Bin sizes used

    if dataset=='s1' or dataset=='m1':
        x=[.01, .02, .03, .04,.05,.1] #Bin sizes used   

    #Extract confidence intervals for the bootstraps
    #I get the mean bootstrap value at the 16th, 50th, 84th percentile (to computer 68% CI, like an SEM)
    y_wf=np.percentile(mean_R2_bs_wf,[16,50,84],axis=0)
    y_kf=np.percentile(mean_R2_bs_kf,[16,50,84],axis=0)
    y_dnn=np.percentile(mean_R2_bs_dnn,[16,50,84],axis=0)
    y_lstm=np.percentile(mean_R2_bs_lstm,[16,50,84],axis=0)

    #Plot error bars for all methods
    wf_plot=ax[d].errorbar(x,y_wf[1],yerr=[y_wf[1]-y_wf[0],y_wf[2]-y_wf[1]],lw=2, capsize=5, capthick=2,fmt='--',color='purple')
    kf_plot=ax[d].errorbar(x,y_kf[1],yerr=[y_kf[1]-y_kf[0],y_kf[2]-y_kf[1]],lw=2, capsize=5, capthick=2,fmt='--',color='cyan')
    dnn_plot=ax[d].errorbar(x,y_dnn[1],yerr=[y_dnn[1]-y_dnn[0],y_dnn[2]-y_dnn[1]],lw=2, capsize=5, capthick=2,fmt='--',color='gold')
    lstm_plot=ax[d].errorbar(x,y_lstm[1],yerr=[y_lstm[1]-y_lstm[0],y_lstm[2]-y_lstm[1]],lw=2, capsize=5, capthick=2,fmt='--',color='red')

    
    
    #Plotting options
    ax[d].tick_params(direction='in')
    ax[d].spines['right'].set_color('none')
    ax[d].spines['top'].set_color('none')
    
    if dataset=='hc':
        ax[d].set_ylim([.2, .8])
        ax[d].set_xlim([0,.42])
        ax[d].set_xticks(np.arange(.05,.41,.05))

    if dataset=='s1' or dataset=='m1':
        ax[d].set_ylim([.6, 1])
        ax[d].set_xlim([0,.11])
        ax[d].set_xticks(np.arange(.01,.11,.01))

    if ill:
        ax[d].set_xticklabels('')
        ax[d].set_yticklabels('')
    else:
        ax[d].set_xlabel('Bin Size (sec)')
        ax[d].set_ylabel('R^2')
        
    d=d+1 #Increase dataset index so the next dataset gets plot on the next row


fig.savefig(fig_folder+'bin_size_summary.eps')  

# %% [code]
