# Supplementary material for: Machine Learning for Neural Decoding
Source: eNeuro. 2020 Aug 27;7(4):ENEURO.0506-19.2020. doi: 10.1523/ENEURO.0506-19.2020 (PMC7470933; doi:10.1523/ENEURO.0506-19.2020)
Supplement: Extended Data 1 — Supplementary Code Package. Download Extended Data 1, ZIP file. [file enu-eN-MNT-0506-19-s04.zip › Neural_Decoding-master/Paper_code/Plot_Results_Hyperparams.ipynb]

# %% [markdown]
### Import Packages

# %% [code]
import numpy as np
import matplotlib.pyplot as plt
%matplotlib inline
from scipy import io
from scipy import stats
import pickle

# %% [markdown]
### User Options

# %% [code]
# load_folder='' #Folder where results are (for loading them)
load_folder='/home/jglaser/Files/Neural_Decoding/Results/'
# fig_folder='' #Folder to save the figures to
fig_folder='/home/jglaser/Figs/Decoding/' 

# %% [markdown]
### Plot

Each row is a different dataset
The left column is for data_amt=full and the left column is for data_amt=limited

# %% [code]
fig = plt.figure(figsize=(6,12))#Create figure

data_amt='full' #First column is large training set

plt.subplot(321) #Create first subplot
dataset='m1' #Which dataset
with open(load_folder+dataset+'_hyperparam_sensitivity'+data_amt+'.pickle','rb') as f: #Load file
    [r2_vals,num_unit_set,frac_dropout_set]=pickle.load(f)
plt.imshow(r2_vals,origin='lower') #Plot the r2 values from the loaded file
vmin, vmax = plt.gci().get_clim() #Get the maximum value plotted
plt.clim(vmax-0.2,vmax) #Change the range of the color map
plt.yticks(range(10)) #Plot y ticks
plt.xticks(range(6)) #Plot x ticks
plt.colorbar() #Plot colorbar

plt.subplot(323)
dataset='s1'
with open(load_folder+dataset+'_hyperparam_sensitivity'+data_amt+'.pickle','rb') as f:
    [r2_vals,num_unit_set,frac_dropout_set]=pickle.load(f)
plt.imshow(r2_vals,origin='lower')
vmin, vmax = plt.gci().get_clim()
plt.clim(vmax-0.2,vmax)
plt.yticks(range(10))
plt.xticks(range(6))
plt.colorbar()

plt.subplot(325)
dataset='hc'
with open(load_folder+dataset+'_hyperparam_sensitivity'+data_amt+'.pickle','rb') as f:
    [r2_vals,num_unit_set,frac_dropout_set]=pickle.load(f)
plt.imshow(r2_vals,origin='lower')
vmin, vmax = plt.gci().get_clim()
plt.clim(vmax-0.2,vmax)
plt.yticks(range(10))
plt.xticks(range(6))
plt.colorbar()


data_amt='limited' #Second column is for smaller training set

plt.subplot(322)
dataset='m1'
with open(load_folder+dataset+'_hyperparam_sensitivity'+data_amt+'.pickle','rb') as f:
    [r2_vals,num_unit_set,frac_dropout_set]=pickle.load(f)
plt.imshow(r2_vals,origin='lower')
vmin, vmax = plt.gci().get_clim()
plt.clim(vmax-0.2,vmax)
plt.yticks(range(10))
plt.xticks(range(6))
plt.colorbar()

plt.subplot(324)
dataset='s1'
with open(load_folder+dataset+'_hyperparam_sensitivity'+data_amt+'.pickle','rb') as f:
    [r2_vals,num_unit_set,frac_dropout_set]=pickle.load(f)
plt.imshow(r2_vals,origin='lower')
vmin, vmax = plt.gci().get_clim()
plt.clim(vmax-0.2,vmax)
plt.yticks(range(10))
plt.xticks(range(6))
plt.colorbar()

plt.subplot(326)
dataset='hc'
with open(load_folder+dataset+'_hyperparam_sensitivity'+data_amt+'.pickle','rb') as f:
    [r2_vals,num_unit_set,frac_dropout_set]=pickle.load(f)
plt.imshow(r2_vals,origin='lower')
vmin, vmax = plt.gci().get_clim()
plt.clim(vmax-0.2,vmax)
plt.yticks(range(10))
plt.xticks(range(6))
plt.colorbar()

fig.savefig(fig_folder+'hyperparam_sensitivity.eps') #Save figure


# %% [code]
